# Supplementary material for: Identification and Expression Analysis of the Soybean Serine Acetyltransferase (SAT) Gene Family Under Salt Stress
Source: Int J Mol Sci. 2025 Feb 22;26(5):1882. doi: 10.3390/ijms26051882 (PMC11899845; doi:10.3390/ijms26051882)
Supplement: Supplementary file 1 [file ijms-26-01882-s001.zip]

Archive with 2 entries (2 files):
- Supplementary Figure.pdf
- Supplementary Table    .xlsx
