# Supplementary material for: Identification and Expression Analysis of the Soybean Serine Acetyltransferase (SAT) Gene Family Under Salt Stress
Source: Int J Mol Sci. 2025 Feb 22;26(5):1882. doi: 10.3390/ijms26051882 (PMC11899845; doi:10.3390/ijms26051882)
Supplement: Supplementary file 1 [file ijms-26-01882-s001.zip › Supplementary Table .xlsx]

## Sheet: Table S1
Table S1. Physicochemical properties of soybean SAT proteins
Sequence ID	Gene Name	Protein Length (aa)	Molecular Weight(KDa)	Theoretical pI	Instability Index	Aliphatic Index	Grand Average of Hydropathicity	CDS	Gene Start	Gene End	Subcellular Localization
Glyma.01g160000	GmSAT1	346	37.73	6.51	35.69	102.98	-0.034	1041	50961663	50965945	chlo: 7, mito: 3, E.R: 2, plas: 1, vacu: 1
Glyma.02g042000	GmSAT2	404	44.29	6.75	44.98	99.18	0.091	1140	3954025	3958490	mito: 6, nucl: 5, chlo mito:4.83333, cyto mito: 3.83333, chlo: 2.5
Glyma.02g299100	GmSAT3	356	38.7	8.19	30.67	93.03	-0.117	1071	47615799	47617497	chlo:8, mito: 6
Glyma.07g058800	GmSAT4	286	30.38	6.89	33.92	101.33	0.096	861	5264780	5266400	cyto: 10, chlo: 1, mito: 1, plas: 1, pero: 1
Glyma.08g327400	GmSAT5	387	42.17	6.7	34.85	97.21	0.023	1164	44546294	44548104	chlo: 13.5, chlo mito: 7.5
Glyma.11g084100	GmSAT6	377	41.27	6.13	35.83	95.81	-0.08	1086	6320130	6325155	mito: 8.5, chlo mito: 6.5, chlo: 3.5,nucl: 1,pero: 1
Glyma.14g014700	GmSAT7	351	37.83	8.52	30.52	97.38	-0.035	1056	1068719	1070397	chlo: 9, mito: 5
Glyma.16g027700	GmSAT8	286	30.36	6.89	38.12	100.31	0.047	861	2709420	2711204	cyto: 8, cysk: 4, chlo: 1, E.R. vacu: 1
Glyma.16g118800	GmSAT9	343	37.72	5.71	42.44	93.24	-0.099	1032	26469397	26473663	cyto: 10, chlo: 2, nucl: 1, mito: 1
Glyma.18g080000	GmSAT10	391	42.54	5.94	34.72	98.7	-0.033	1176	7664750	7666324	chlo mito: 7.5, mito: 1.5
"aa" indicates the number of amino acids in the protein sequence. "PI" refers to the isoelectric point of the protein. "KDa" denotes the molecular weight of the protein in kilodaltons.
		‘

## Sheet: Table S2
Table S2. Details of the cis-elements identified in SAT gene family
Gene	start position	stop position	putative cis-elements
Glyma.02G042000.1	1735	1755	Abscisic acid responsiveness element
Glyma.02G299100.1	1417	1437	Abscisic acid responsiveness element
Glyma.07G058800.1	404	424	Abscisic acid responsiveness element
Glyma.07G058800.1	1814	1834	Abscisic acid responsiveness element
Glyma.07G058800.1	1815	1835	Abscisic acid responsiveness element
Glyma.07G058800.1	1949	1969	Abscisic acid responsiveness element
Glyma.08G327400.1	714	734	Abscisic acid responsiveness element
Glyma.14G014700.1	813	833	Abscisic acid responsiveness element
Glyma.14G014700.1	815	835	Abscisic acid responsiveness element
Glyma.14G014700.1	894	914	Abscisic acid responsiveness element
Glyma.16G118800.1	531	551	Abscisic acid responsiveness element
Glyma.16G118800.1	601	621	Abscisic acid responsiveness element
Glyma.16G118800.1	1613	1633	Abscisic acid responsiveness element
Glyma.18G080000.1	1003	1023	Abscisic acid responsiveness element
Glyma.01G160000.1	387	407	Anaerobic induction responsive element
Glyma.02G042000.1	1955	1975	Anaerobic induction responsive element
Glyma.02G299100.1	743	763	Anaerobic induction responsive element
Glyma.07G058800.1	210	230	Anaerobic induction responsive element
Glyma.07G058800.1	383	403	Anaerobic induction responsive element
Glyma.07G058800.1	1218	1238	Anaerobic induction responsive element
Glyma.07G058800.1	1978	1998	Anaerobic induction responsive element
Glyma.08G327400.1	186	206	Anaerobic induction responsive element
Glyma.08G327400.1	343	363	Anaerobic induction responsive element
Glyma.11G084100.1	13	33	Anaerobic induction responsive element
Glyma.11G084100.1	1216	1236	Anaerobic induction responsive element
Glyma.14G014700.1	411	431	Anaerobic induction responsive element
Glyma.16G027700.1	382	402	Anaerobic induction responsive element
Glyma.16G027700.1	590	610	Anaerobic induction responsive element
Glyma.16G027700.1	1028	1048	Anaerobic induction responsive element
Glyma.16G118800.1	914	934	Anaerobic induction responsive element
Glyma.16G118800.1	1668	1688	Anaerobic induction responsive element
Glyma.18G080000.1	77	97	Anaerobic induction responsive element
Glyma.18G080000.1	648	668	Anaerobic induction responsive element
Glyma.18G080000.1	1564	1584	Anaerobic induction responsive element
Glyma.02G042000.1	662	682	Auxin-responsive element
Glyma.01G160000.1	446	466	Auxin-responsive element
Glyma.07G058800.1	1498	1518	Auxin-responsive element
Glyma.11G084100.1	1320	1340	Auxin-responsive element
Glyma.01G160000.1	916	936	Circadian control element
Glyma.02G299100.1	345	365	Circadian control element
Glyma.02G299100.1	1754	1774	Circadian control element
Glyma.02G042000.1	1685	1705	Defense and stress responsiveness element
Glyma.02G299100.1	17	37	Defense and stress responsiveness element
Glyma.07G058800.1	1199	1219	Defense and stress responsiveness element
Glyma.08G327400.1	1873	1893	Defense and stress responsiveness element
Glyma.16G027700.1	1732	1752	Defense and stress responsiveness element
Glyma.16G118800.1	1563	1583	Defense and stress responsiveness element
Glyma.02G042000.1	1564	1584	Drought-inducibility element
Glyma.16G118800.1	339	359	Drought-inducibility element
Glyma.16G118800.1	1467	1487	Drought-inducibility element
Glyma.16G118800.1	1672	1692	Drought-inducibility element
Glyma.11G084100.1	434	454	Gibberellin-responsive element
Glyma.16G118800.1	1777	1797	Gibberellin-responsive element
Glyma.16G118800.1	663	683	Gibberellin-responsiveness element
Glyma.02G042000.1	1734	1754	Light responsive element
Glyma.02G299100.1	1416	1436	Light responsive element
Glyma.07G058800.1	1814	1834	Light responsive element
Glyma.07G058800.1	1949	1969	Light responsive element
Glyma.07G058800.1	108	128	Light responsive element
Glyma.07G058800.1	180	200	Light responsive element
Glyma.07G058800.1	403	423	Light responsive element
Glyma.07G058800.1	1814	1834	Light responsive element
Glyma.08G327400.1	360	380	Light responsive element
Glyma.08G327400.1	714	734	Light responsive element
Glyma.11G084100.1	886	906	Light responsive element
Glyma.14G014700.1	815	835	Light responsive element
Glyma.14G014700.1	893	913	Light responsive element
Glyma.16G027700.1	332	352	Light responsive element
Glyma.16G027700.1	1880	1900	Light responsive element
Glyma.16G118800.1	530	550	Light responsive element
Glyma.16G118800.1	601	621	Light responsive element
Glyma.16G118800.1	1612	1632	Light responsive element
Glyma.18G080000.1	1003	1023	Light responsive element
Glyma.01G160000.1	1609	1629	Light responsive element
Glyma.02G042000.1	173	193	Light responsive element
Glyma.02G042000.1	876	896	Light responsive element
Glyma.02G042000.1	877	897	Light responsive element
Glyma.11G084100.1	1334	1354	Light responsive element
Glyma.11G084100.1	1382	1402	Light responsive element
Glyma.11G084100.1	1383	1403	Light responsive element
Glyma.14G014700.1	1619	1639	Light responsive element
Glyma.16G118800.1	1724	1744	Light responsive element
Glyma.18G080000.1	119	139	Light responsive element
Glyma.18G080000.1	299	319	Light responsive element
Glyma.02G042000.1	104	124	Light responsive element
Glyma.02G299100.1	1526	1546	Light responsive element
Glyma.16G027700.1	1003	1023	Light responsive element
Glyma.16G118800.1	854	874	Light responsive element
Glyma.16G118800.1	1360	1380	Light responsive element
Glyma.18G080000.1	1058	1078	Light responsive element
Glyma.01G160000.1	831	851	Light responsive element
Glyma.01G160000.1	136	156	Light responsive element
Glyma.01G160000.1	483	503	Light responsive element
Glyma.01G160000.1	238	258	Light responsive element
Glyma.01G160000.1	277	297	Light responsive element
Glyma.01G160000.1	983	1003	Light responsive element
Glyma.02G042000.1	837	857	Light responsive element
Glyma.02G042000.1	888	908	Light responsive element
Glyma.02G042000.1	931	951	Light responsive element
Glyma.02G042000.1	944	964	Light responsive element
Glyma.02G042000.1	1227	1247	Light responsive element
Glyma.02G042000.1	1291	1311	Light responsive element
Glyma.02G299100.1	1471	1491	Light responsive element
Glyma.02G299100.1	503	523	Light responsive element
Glyma.02G299100.1	987	1007	Light responsive element
Glyma.02G299100.1	1064	1084	Light responsive element
Glyma.02G299100.1	1376	1396	Light responsive element
Glyma.02G299100.1	1380	1400	Light responsive element
Glyma.02G299100.1	1558	1578	Light responsive element
Glyma.02G299100.1	1572	1592	Light responsive element
Glyma.07G058800.1	453	473	Light responsive element
Glyma.07G058800.1	494	514	Light responsive element
Glyma.07G058800.1	565	585	Light responsive element
Glyma.07G058800.1	660	680	Light responsive element
Glyma.07G058800.1	709	729	Light responsive element
Glyma.07G058800.1	1174	1194	Light responsive element
Glyma.07G058800.1	1178	1198	Light responsive element
Glyma.07G058800.1	1255	1275	Light responsive element
Glyma.07G058800.1	1552	1572	Light responsive element
Glyma.07G058800.1	1673	1693	Light responsive element
Glyma.08G327400.1	131	151	Light responsive element
Glyma.08G327400.1	815	835	Light responsive element
Glyma.08G327400.1	1412	1432	Light responsive element
Glyma.11G084100.1	61	81	Light responsive element
Glyma.11G084100.1	246	266	Light responsive element
Glyma.11G084100.1	253	273	Light responsive element
Glyma.11G084100.1	318	338	Light responsive element
Glyma.11G084100.1	1226	1246	Light responsive element
Glyma.14G014700.1	160	180	Light responsive element
Glyma.14G014700.1	598	618	Light responsive element
Glyma.14G014700.1	728	748	Light responsive element
Glyma.14G014700.1	752	772	Light responsive element
Glyma.14G014700.1	1577	1597	Light responsive element
Glyma.16G027700.1	198	218	Light responsive element
Glyma.16G027700.1	705	725	Light responsive element
Glyma.16G027700.1	716	736	Light responsive element
Glyma.16G027700.1	798	818	Light responsive element
Glyma.16G027700.1	1366	1386	Light responsive element
Glyma.16G027700.1	1709	1729	Light responsive element
Glyma.16G027700.1	853	873	Light responsive element
Glyma.16G118800.1	69	89	Light responsive element
Glyma.16G118800.1	319	339	Light responsive element
Glyma.18G080000.1	537	557	Light responsive element
Glyma.18G080000.1	598	618	Light responsive element
Glyma.18G080000.1	1104	1124	Light responsive element
Glyma.18G080000.1	1248	1268	Light responsive element
Glyma.18G080000.1	1292	1312	Light responsive element
Glyma.18G080000.1	1308	1328	Light responsive element
Glyma.18G080000.1	1318	1338	Light responsive element
Glyma.18G080000.1	1457	1477	Light responsive element
Glyma.18G080000.1	1585	1605	Light responsive element
Glyma.18G080000.1	1716	1736	Light responsive element
Glyma.18G080000.1	1731	1751	Light responsive element
Glyma.01G160000.1	1461	1481	Light responsive element
Glyma.01G160000.1	1177	1197	Light responsive element
Glyma.01G160000.1	499	519	Light responsive element
Glyma.01G160000.1	858	878	Light responsive element
Glyma.02G042000.1	1424	1444	Light responsive element
Glyma.02G042000.1	55	75	Light responsive element
Glyma.02G042000.1	710	730	Light responsive element
Glyma.02G042000.1	1388	1408	Light responsive element
Glyma.02G042000.1	1136	1156	Light responsive element
Glyma.02G042000.1	1255	1275	Light responsive element
Glyma.02G042000.1	1689	1709	Light responsive element
Glyma.02G299100.1	1035	1055	Light responsive element
Glyma.07G058800.1	1394	1414	Light responsive element
Glyma.07G058800.1	1392	1412	Light responsive element
Glyma.07G058800.1	1279	1299	Light responsive element
Glyma.07G058800.1	147	167	Light responsive element
Glyma.07G058800.1	1326	1346	Light responsive element
Glyma.08G327400.1	1023	1043	Light responsive element
Glyma.08G327400.1	154	174	Light responsive element
Glyma.08G327400.1	760	780	Light responsive element
Glyma.08G327400.1	765	785	Light responsive element
Glyma.08G327400.1	985	1005	Light responsive element
Glyma.08G327400.1	1241	1261	Light responsive element
Glyma.08G327400.1	1791	1811	Light responsive element
Glyma.08G327400.1	531	551	Light responsive element
Glyma.11G084100.1	341	361	Light responsive element
Glyma.11G084100.1	1964	1984	Light responsive element
Glyma.11G084100.1	669	689	Light responsive element
Glyma.11G084100.1	815	835	Light responsive element
Glyma.14G014700.1	271	291	Light responsive element
Glyma.14G014700.1	700	720	Light responsive element
Glyma.16G027700.1	754	774	Light responsive element
Glyma.16G027700.1	527	547	Light responsive element
Glyma.16G118800.1	962	982	Light responsive element
Glyma.16G118800.1	996	1016	Light responsive element
Glyma.16G118800.1	997	1017	Light responsive element
Glyma.16G118800.1	998	1018	Light responsive element
Glyma.16G118800.1	995	1015	Light responsive element
Glyma.16G118800.1	1662	1682	Light responsive element
Glyma.16G118800.1	1005	1025	Light responsive element
Glyma.16G118800.1	1045	1065	Light responsive element
Glyma.16G118800.1	1567	1587	Light responsive element
Glyma.18G080000.1	363	383	Light responsive element
Glyma.18G080000.1	1521	1541	Light responsive element
Glyma.18G080000.1	637	657	Light responsive element
Glyma.18G080000.1	1831	1851	Light responsive element
Glyma.18G080000.1	754	774	Light responsive element
Glyma.18G080000.1	1947	1967	Light responsive element
Glyma.18G080000.1	223	243	Light responsive element
Glyma.07G058800.1	1422	1442	Light responsive element
Glyma.01G160000.1	285	305	Light responsive element
Glyma.11G084100.1	998	1018	Light responsive element
Glyma.14G014700.1	825	845	Light responsive element
Glyma.16G118800.1	1847	1867	Light responsive element
Glyma.14G014700.1	68	88	Low-temperature responsiveness element
Glyma.16G118800.1	97	117	Low-temperature responsiveness element
Glyma.16G118800.1	1642	1662	Low-temperature responsiveness element
Glyma.02G299100.1	981	1001	MeJA-responsiveness element
Glyma.02G299100.1	981	1001	MeJA-responsiveness element
Glyma.07G058800.1	977	997	MeJA-responsiveness element
Glyma.07G058800.1	977	997	MeJA-responsiveness element
Glyma.14G014700.1	355	375	MeJA-responsiveness element
Glyma.14G014700.1	638	658	MeJA-responsiveness element
Glyma.14G014700.1	1835	1855	MeJA-responsiveness element
Glyma.14G014700.1	355	375	MeJA-responsiveness element
Glyma.14G014700.1	638	658	MeJA-responsiveness element
Glyma.14G014700.1	1835	1855	MeJA-responsiveness element
Glyma.16G027700.1	1164	1184	MeJA-responsiveness element
Glyma.16G027700.1	1524	1544	MeJA-responsiveness element
Glyma.16G027700.1	1164	1184	MeJA-responsiveness element
Glyma.16G027700.1	1524	1544	MeJA-responsiveness element
Glyma.16G118800.1	529	549	MeJA-responsiveness element
Glyma.16G118800.1	991	1011	MeJA-responsiveness element
Glyma.16G118800.1	529	549	MeJA-responsiveness element
Glyma.16G118800.1	991	1011	MeJA-responsiveness element
Glyma.07G058800.1	987	1007	Meristem expression element
Glyma.16G118800.1	706	726	Meristem expression element
Glyma.02G042000.1	1193	1213	Salicylic acid responsiveness element
Glyma.02G299100.1	1518	1538	Salicylic acid responsiveness element
Glyma.08G327400.1	165	185	Salicylic acid responsiveness element
Glyma.08G327400.1	239	259	Salicylic acid responsiveness element
Glyma.01G160000.1	1912	1932	Zein metabolism regulation element
Glyma.02G299100.1	667	687	Zein metabolism regulation element
Glyma.08G327400.1	228	248	Zein metabolism regulation element
Glyma.08G327400.1	1562	1582	Zein metabolism regulation element
Glyma.11G084100.1	97	117	Zein metabolism regulation element
Glyma.14G014700.1	327	347	Zein metabolism regulation element

## Sheet: Table S3
Table S3. FPKM values for soybean SATgenes in different tissues
Photozome Locus	GeneID	pod	leaves	root	nodules	seed	sam	stem	flower
Glyma.01g160000	GmSAT1	1.234	0.160188	0.0544652	0.273867	0.265969	0.272536	0.406738	0.444735
Glyma.02g042000	GmSAT2	0.348787	0	0	23.8417	0	0.436279	0.0245789	0.222702
Glyma.02g299100	GmSAT3	5.06262	17.4383	10.2582	11.2044	9.12714	8.12245	7.49021	7.57822
Glyma.07g058800	GmSAT4	0.262967	1.06531	7.64096	1.85675	0.404414	0.145542	0.18679	1.01235
Glyma.08g327400	GmSAT5	9.20066	8.53666	18.2266	6.89769	8.45681	5.57605	3.25222	51.2756
Glyma.11g084100	GmSAT6	6.22165	21.2208	2.33394	7.86553	1.7762	7.95575	10.5786	4.93276
Glyma.14g014700	GmSAT7	0.330536	0.101774	1.38814	3.58513	0.0327335	0.0744051	0.381022	0.28678
Glyma.16g027700	GmSAT8	25.5565	37.6628	10.8243	12.3939	15.7639	11.8312	18.6596	10.8818
Glyma.16g118800	GmSAT9	0.453521	0.232172	0.522175	32.9178	0.37093	1.13374	0.66515	0.729924
Glyma.18g080000	GmSAT10	29.0613	32.6867	27.6965	38.6472	14.5321	3.87065	6.5607	127.962

## Sheet: Table S4
Table S4. RT-qPCR primers of SAT genes for expression analysis in soybean
Gene	Forward primer sequences( 5'-3')	Reverse primer sequences( 5'-3')
GmSAT2	GTCCCTCCTCACAGCATTGT	ATCAAATAGTATCTTGCTGCATGG
GmSAT3	CCTTCGGTCTGCATAGCCTT	TGGCCCCACCACTGATTATG
GmSAT5	TAAGACCAGGACCAGGACCA	GGGAGTGAGAGGGGAAGACT
GmSAT6	TCGCCTTGATGTTCAGGCAT	ACCCGATGTACTTGCAGAGC
GmSAT7	GGTCTCTTGAATCTCCAAAACCTT	GTGGCCAACAAAGAAGACGG
GmSAT8	TGAAGTGAAGTGAAGTGAAGTGT	GGCATTGTTCGGTGGTGATG
GmSAT9	AGGTGATCGGCATCCCAAAA	GATGCTTATTTTCATCTTGCTGC
GmSAT10	CAATCGAATTCCCAATCGTCCA	GGATTGGGGAGGGAGTGAGA
ACTIN11	CGGTGGTTCTATCTTGGCATC	GTCTTTCGCTTCAATAACCCTA
